# Supplementary material for: Contacts with primary and secondary healthcare prior to suicide: case–control whole-population-based study using person-level linked routine data in Wales, UK, 2000–2017
Source: Br J Psychiatry. 2020 Aug 3;217(6):717–24. doi: 10.1192/bjp.2020.137 (PMC7705668; doi:10.1192/bjp.2020.137)
Supplement: Supplementary file 1 [file S0007125020001373sup001.zip]

Archive with 11 entries (11 files):
- S0007125020001373sup001.docx
- S0007125020001373sup002.pdf
- S0007125020001373sup003.pdf
- S0007125020001373sup004.pdf
- S0007125020001373sup005.pdf
- S0007125020001373sup006.pdf
- S0007125020001373sup007.pdf
- S0007125020001373sup008.pdf
- S0007125020001373sup009.pdf
- S0007125020001373sup010.pdf
- S0007125020001373sup011.pdf
